# Supplementary material for: The Pre-Eclampsia Ontology: A Disease Ontology Representing the Domain Knowledge Specific to Pre-Eclampsia
Source: PLoS One. 2016 Oct 27;11(10):e0162828. doi: 10.1371/journal.pone.0162828 (PMC5082890; doi:10.1371/journal.pone.0162828)
Supplement: S1 Table — (XLSX) [file pone.0162828.s002.xlsx]

## Sheet: Sheet1
A. D. Gernand, H. N. Simhan, S. Caritis and L. M. Bodnar, "Maternal vitamin D status and small-for-gestational-age offspring in women at high risk for preeclampsia," Obstetrics and gynecology, vol. 123, no. 1, pp. 40, 2014.
A. Dennis and J. Castro, "Transthoracic echocardiography in women with treated severe pre‐eclampsia," Anaesthesia, vol. 69, no. 5, pp. 436-444, 2014.
A. Jain, H. Schneider, E. Aliyev, F. Soydemir, M. Baumann, D. Surbek, M. Hediger, P. Brownbill and C. Albrecht, "Hypoxic treatment of human dual placental perfusion induces a preeclampsia-like inflammatory response," Laboratory Investigation, vol. 94, no. 8, pp. 873-880, 2014.
A. P. Starling, S. M. Engel, D. B. Richardson, D. D. Baird, L. S. Haug, A. M. Stuebe, K. Klungsøyr, Q. Harmon, G. Becher and C. Thomsen, "Perfluoroalkyl substances during pregnancy and validated preeclampsia among nulliparous women in the Norwegian Mother and Child Cohort Study," American journal of epidemiology, vol. 179, no. 7, pp. 824-833, 2014.
A. S. Kvehaugen, Ø. Melien, O. L. Holmen, H. Laivuori, R. Dechend and A. C. Staff, "Hypertension after preeclampsia and relation to the C1114G polymorphism (rs4606) in RGS2: data from the Norwegian HUNT2 study," BMC medical genetics, vol. 15, no. 1, pp. 1, 2014.
A. Triantafyllou, P. Anyfanti and S. Douma, "Assessment of Retinal Vasculature in Pregnancy: Unveiling the Complex Pathogenesis of Gestational Vascular Complications," Hypertension, vol. 63, no. 2, pp. e9-e9, 2014.
A. Vargas, S. Zhou, M. Éthier-Chiasson, D. Flipo, J. Lafond, C. Gilbert and B. Barbeau, "Syncytin proteins incorporated in placenta exosomes are important for cell uptake and show variation in abundance in serum exosomes from patients with preeclampsia," The FASEB Journal, vol. 28, no. 8, pp. 3703-3719, 2014.
A. Vogell, R. C. Boelig, J. Skora and J. K. Baxter, "Bilateral bell palsy as a presenting sign of preeclampsia," Obstetrics & Gynecology, vol. 124, no. 2, PART 2, pp. 459-461, 2014.
B. O. Åsvold, A. Eskild and L. J. Vatten, "Human chorionic gonadotropin, angiogenic factors, and preeclampsia risk: a nested case–control study," Acta obstetricia et gynecologica Scandinavica, vol. 93, no. 5, pp. 454-462, 2014.
C. M. Koopmans, K. Tuuk, H. Groen, J. P. Doornbos, I. M. Graaf, P. Salm, M. M. Porath, S. M. Kuppens, E. J. Wijnen and R. Aardenburg, "Prediction of postpartum hemorrhage in women with gestational hypertension or mild preeclampsia at term," Acta obstetricia et gynecologica Scandinavica, vol. 93, no. 4, pp. 399-407, 2014.
C. M. Tobinaga, M. R. Torloni, B. Y. Gueuvoghlanian‐Silva, K. Pendeloski, P. A. Akita, N. Sass and S. Daher, "Angiogenic factors and uterine Doppler velocimetry in early‐and late‐onset preeclampsia," Acta obstetricia et gynecologica Scandinavica, vol. 93, no. 5, pp. 469-476, 2014.
C. N. Spracklen, C. J. Smith, A. F. Saftlas, J. G. Robinson and K. K. Ryckman, "Maternal hyperlipidemia and the risk of preeclampsia: a meta-analysis," American journal of epidemiology, pp. kwu145, 2014.
D. A. Hovsepian, N. Sriram, H. Kamel, M. E. Fink and B. B. Navi, "Acute cerebrovascular disease occurring after hospital discharge for labor and delivery," Stroke, vol. 45, no. 7, pp. 1947-1950, 2014.
D. A. Savitz, V. A. Danilack, B. Elston and H. S. Lipkind, "Pregnancy-induced hypertension and diabetes and the risk of cardiovascular disease, stroke, and diabetes hospitalization in the year following delivery," American journal of epidemiology, vol. 180, no. 1, pp. 41-44, 2014.
D. Gybel‐Brask, E. Høgdall, J. Johansen, I. J. Christensen and L. Skibsted, "Serum YKL‐40 and uterine artery Doppler–a prospective cohort study, with focus on preeclampsia and small‐for‐gestational‐age," Acta obstetricia et gynecologica Scandinavica, vol. 93, no. 8, pp. 817-824, 2014.
E. Abalos, C. Cuesta, G. Carroli, Z. Qureshi, M. Widmer, J. Vogel and J. Souza, "Pre‐eclampsia, eclampsia and adverse maternal and perinatal outcomes: a secondary analysis of the World Health Organization Multicountry Survey on Maternal and Newborn Health," BJOG: An International Journal of Obstetrics & Gynaecology, vol. 121, no. s1, pp. 14-24, 2014.
I. Herraiz, L. A. Dröge, E. Gómez-Montes, W. Henrich, A. Galindo and S. Verlohren, "Characterization of the soluble fms-like tyrosine kinase-1 to placental growth factor ratio in pregnancies complicated by fetal growth restriction," Obstetrics & Gynecology, vol. 124, no. 2, PART 1, pp. 265-273, 2014.
J. F. Berlac, C. W. Skovlund and Ø. Lidegaard, "Obstetrical and neonatal outcomes in women following gastric bypass: a Danish national cohort study," Acta obstetricia et gynecologica Scandinavica, vol. 93, no. 5, pp. 447-453, 2014.
J. Stanek, J. Biesiada and M. Trzeszcz, "Clinicoplacental phenotypes vary with gestational age: an analysis by classical and clustering methods," Acta obstetricia et gynecologica Scandinavica, vol. 93, no. 4, pp. 392-398, 2014.
J. Vogel, J. Souza, R. Mori, N. Morisaki, P. Lumbiganon, M. Laopaiboon, E. Ortiz‐Panozo, B. Hernandez, R. Pérez‐Cuevas and M. Roy, "Maternal complications and perinatal mortality: findings of the World Health Organization Multicountry Survey on Maternal and Newborn Health," BJOG: An International Journal of Obstetrics & Gynaecology, vol. 121, no. s1, pp. 76-88, 2014.
K. E. Fitzpatrick, K. Hinshaw, J. J. Kurinczuk and M. Knight, "Risk factors, management, and outcomes of hemolysis, elevated liver enzymes, and low platelets syndrome and elevated liver enzymes, low platelets syndrome," Obstetrics & Gynecology, vol. 123, no. 3, pp. 618-627, 2014.
K. V. Naver, J. Grinsted, S. Larsen, P. Hedley, F. S. Jørgensen, M. Christiansen and L. Nilas, "Increased risk of preterm delivery and pre‐eclampsia in women with polycystic ovary syndrome and hyperandrogenaemia," BJOG: An International Journal of Obstetrics & Gynaecology, vol. 121, no. 5, pp. 575-581, 2014.
L. A. Prebil, R. R. Ereman, M. J. Powell, F. Jamshidian, K. Kerlikowske, J. A. Shepherd, M. S. Hurlbert and C. C. Benz, "First pregnancy events and future breast density: modification by age at first pregnancy and specific VEGF and IGF1R gene variants," Cancer Causes & Control, vol. 25, no. 7, pp. 859-868, 2014.
L. Hammerova, J. Chabada, J. Drobny and A. Batorova, "Longitudinal evaluation of markers of hemostasis in pregnancy," Bratislavske lekarske listy, vol. 115, no. 3, pp. 140-144, 2013.
L. Zieleskiewicz, C. Contargyris, C. Brun, M. Touret, A. Vellin, F. Antonini, L. Muller, F. Bretelle, C. Martin and M. Leone, "Lung ultrasound predicts interstitial syndrome and hemodynamic profile in parturients with severe preeclampsia," The Journal of the American Society of Anesthesiologists, vol. 120, no. 4, pp. 906-914, 2014.
M. Itai Gat, M. Mordechai Dulitzki, M. Eyal Schiff, M. Eyal Sivan and J. Michal, "Peripartum thromboprophylaxis for homozygous and heterozygous Fvl mutation carriers Yields similar Pregnancy outcome," 2014.
M. J. Sonneveld, I. A. Brussé, J. J. Duvekot, E. A. Steegers, F. Grune and G. H. Visser, "Cerebral perfusion pressure in women with preeclampsia is elevated even after treatment of elevated blood pressure," Acta obstetricia et gynecologica Scandinavica, vol. 93, no. 5, pp. 508-511, 2014.
N. Dong, T. Zhou, Y. Zhang, M. Liu, H. Li, X. Huang, Z. Liu, Y. Wu, K. Fukuda and J. Qin, "Corin Mutations K317E and S472G from Preeclamptic Patients Alert Zymogen Activation and Cell Surface Targeting," Journal of Biological Chemistry, vol. 289, no. 25, pp. 17909-17916, 2014.
N. Morisaki, G. Togoobaatar, J. Vogel, J. Souza, C. Rowland Hogue, K. Jayaratne, E. Ota and R. Mori, "Risk factors for spontaneous and provider‐initiated preterm delivery in high and low Human Development Index countries: a secondary analysis of the World Health Organization Multicountry Survey on Maternal and Newborn Health," BJOG: An International Journal of Obstetrics & Gynaecology, vol. 121, …
R. Zhu, X. Huang, X.-Q. Hu, D. Xiao and L. Zhang, "Gestational Hypoxia Increases Reactive Oxygen Species and Inhibits Steroid Hormone–Mediated Upregulation of Ca2+-Activated K+ Channel Function in Uterine Arteries," Hypertension, vol. 64, no. 2, pp. 415-422, 2014.
S. Räisänen, V. Kancherla, M. R. Kramer, M. Gissler and S. Heinonen, "Placenta previa and the risk of delivering a small-for-gestational-age newborn," Obstetrics and gynecology, vol. 124, no. 2 Pt 1, pp. 285-291, 2014.
S. Vigod, P. Kurdyak, C. Dennis, A. Gruneir, A. Newman, M. Seeman, P. Rochon, G. Anderson, S. Grigoriadis and J. Ray, "Maternal and newborn outcomes among women with schizophrenia: a retrospective population‐based cohort study," BJOG: An International Journal of Obstetrics & Gynaecology, vol. 121, no. 5, pp. 566-574, 2014.
S. W. Wen, J. Champagne, R. Rennicks White, D. Coyle, W. Fraser, G. Smith, D. Fergusson and M. C. Walker, "Effect of folic acid supplementation in pregnancy on preeclampsia: the folic acid clinical trial study," Journal of pregnancy, vol. 2013, 2013.
T. Ganchimeg, E. Ota, N. Morisaki, M. Laopaiboon, P. Lumbiganon, J. Zhang, B. Yamdamsuren, M. Temmerman, L. Say and Ö. Tunçalp, "Pregnancy and childbirth outcomes among adolescent mothers: a World Health Organization multicountry study," BJOG: An International Journal of Obstetrics & Gynaecology, vol. 121, no. s1, pp. 40-48, 2014.
T. Kaartokallio, M. M. Klemetti, A. Timonen, J. Uotila, S. Heinonen, E. Kajantie, J. Kere, K. Kivinen, A. Pouta and P. Lakkisto, "Microsatellite polymorphism in the heme oxygenase-1 promoter is associated with nonsevere and late-onset preeclampsia," Hypertension, vol. 64, no. 1, pp. 172-177, 2014.
U. Quitterer and S. AbdAlla, "Vasopressor meets vasodepressor: The AT1–B2 receptor heterodimer," Biochemical pharmacology, vol. 88, no. 3, pp. 284-290, 2014.
V. Chinnathambi, A. S. More, G. D. Hankins, C. Yallampalli and K. Sathishkumar, "Gestational exposure to elevated testosterone levels induces hypertension via heightened vascular angiotensin II type 1 receptor signaling in rats," Biology of reproduction, vol. 91, no. 1, pp. 6, 2014.
W. Wang, N. F. Parchim, T. Iriyama, R. Luo, C. Zhao, C. Liu, R. A. Irani, W. Zhang, C. Ning and Y. Zhang, "Excess LIGHT contributes to placental impairment, increased secretion of vasoactive factors, hypertension, and proteinuria in preeclampsia," Hypertension, vol. 63, no. 3, pp. 595-606, 2014.
Y. Yan, P. Yi, Y. Zheng, L. Yu, J. Han, X. Han and L. Li, "Screening for preeclampsia pathogenesis related genes," Eur Rev Med Pharmacol Sci, vol. 17, no. 22, pp. 3083-3094, 2013.
Z. Rahimi, Z. Rahimi, A. Aghaei and A. Vaisi-Raygani, "AT2R− 1332 G: A polymorphism and its interaction with AT1R 1166 A: C, ACE I/D and MMP-9− 1562 C: T polymorphisms: Risk factors for susceptibility to preeclampsia," Gene, vol. 538, no. 1, pp. 176-181, 2014.
L. Myatt, C. W. Redman, A. C. Staff, S. Hansson, M. L. Wilson, H. Laivuori, L. Poston and J. M. Roberts, "Strategy for standardization of preeclampsia research study design," Hypertension, vol. 63, no. 6, pp. 1293-1301, 2014.
